# Supplementary material for: Physicochemical Properties and Effects of Fruit Pulps from the Amazon Biome on Physiological Parameters in Rats
Source: Nutrients. 2021 Apr 28;13(5):1484. doi: 10.3390/nu13051484 (PMC8146226; doi:10.3390/nu13051484)
Supplement: Supplementary file 1 [file nutrients-13-01484-s001.zip]

Archive with 1 entries (1 files):
- nutrients-1173463-supplementary.pdf
